# Supplementary material for: LncRNA TSPEAR-AS2 Maintains the Stemness of Gastric Cancer Stem Cells by Regulating the miR-15a-5p/CCND1 Axis
Source: Biomolecules. 2025 Aug 26;15(9):1227. doi: 10.3390/biom15091227 (PMC12467362; doi:10.3390/biom15091227)
Supplement: Supplementary file 1 [file biomolecules-15-01227-s001.zip › Supplementary Table S1.xlsx]

## Sheet: Sheet1
Supplementary Table S1 The Primers of Genes
Primer name	sequence（5' to 3'）
	Human	Mouse
ELFN1-AS1	F: AGGAGCTGTGTGTCCTGGTC	-
	R: CCTGGGAGGAGTGGTCTTTA	-
LINC00355	F: AAACGTCTGCGTCTCAGGTT	-
	R: TTCATTGTCCAACCCTGTCA	-
MIR100HG	F: TGTGGCAGAGTAAGGGATGG	-
	R: CATTGAGGTGGGAAACCAA	-
TSPEAR-AS2	F: CATCACTCGCCTTCAGAACA	-
	R: GGGTCTTGAGAGCAGAGTCG	-
LNCAROD	F: TGAAGCCGTGAGACTGAGTG	-
	R: TGGCTCTTCCTCATCTTCCA	-
TSIX	F: TGGCCTCAAAGGGACAGTT	-
	R: GCTTATGGCATTTGCTCACC	-
FENDRR	F: CATTCGAGGTCAGCATCTCC	-
	R: TTGTGGCTGCCTGATTACAA	-
FAM155A-IT1	F: AAGCCTGTGATCCACTCCAC	-
	R: TCCAGTGTCTGTCACAAGTGC	-
FLG-AS1	F: TCACTCCTCCCATGTGCTTA	-
	R: TTTCCACAGATCCCACTTCAC	-
FOXP1-AS1	F: GGGATATCCAGACAACTTGGAG	-
	R: CAGACTGATACACTGGCTTGAT	-
GAPDHA	F: TCAAGATCATTGCTCCTCCTGAG	F: AGGTCGGTGTGAACGGATTTG
	R: ACATCTGCTGGAAGGTGGACA	R: GGGGTCGTTGATGGCAACA
SOX2	F: CACAACTCGGAGATCAGCAA	F: GCGGAGTGGAAACTTTTGTCC
	R: CTCCGGGAAGCGTGTACTTA	R: CGGGAAGCGTGTACTTATCCTT
CD44	F: GCCAGGCTTTCAACAGTACC	F: TGTTGGACGTGACGAGGATA
	R: TGTTGGACGTGACGAGGATA	R: CAGTCCGGGAGATACTGTAGC
CD54	F: GTCTGCACCCAGTGCTAGTG	F: GTGATGCTCAGGTATCCATCCA
	R: TGGATACCTGAGCATCACCA	R: CACAGTTCTCAAAGCACAGCG
OCT-4	F: GTTCAGCCAGACCACCATCT	F: GGCTTCAGACTTCGCCTCC
	R: GACTCCACCTCACACGGTTC	R: AACCTGAGGTCCACAGTATGC
NANOG	F: AAGCAGAAGATGCGGACTGT	F: TCTTCCTGGTCCCCACAGTTT
	R: GGGATACTCCACTGGTGCTG	R: GCAAGAATAGTTCTCGGGATGAA
Cyclin D1	F: TGGCATTACCTGGACAAGGA	F: TGACTGCCGAGAAGTTGTGC
	R: TTGCCCAATGAAAGACCAAT	R: CTCATCCGCCTCTGGCATT
Bcl-2	F: CTGTGCTGTTGGAGCCTACC	F: ATGCCTTTGTGGAACTATATGGC
	R: GCTAGAGCCAGGTCCTAACC	R: GGTATGCACCCAGAGTGATGC
Bax	F: GGCGAATTGGAGATGAACTG	F: TGAAGACAGGGGCCTTTTTG
	R: GATCAGCTCGGGCACTTTAG	R: AATTCGCCGGAGACACTCG
Vimentin	F: GGAAAGTGGAATCCTTGCAG	F: CGTCCACACGCACCTACAG
	R: AGCCACGCTTTCATACTGCT	R: GGGGGATGAGGAATAGAGGCT
N-Cad	F: GGAGCCTATGAAGGAACCAC	F: AGCGCAGTCTTACCGAAGG
	R: ATAATGAAGATGCCCGTTGG	R: TCGCTGCTTTCATACTGAACTTT
Caspase3	F: AAAGGCTGGAACCCTTGTTT	F: ATGGAGAACAACAAAACCTCAGT
	R: GCACCTTGCCTTCAATGAGT	R: TTGCTCCCATGTATGGTCTTTAC
α-SMA	F: ACTACTGCCGAGCGTGAGAT	F: GTCCCAGACATCAGGGAGTAA
	R: TCCATCCCAATGAAAGATGG	R: TCGGATACTTCAGCGTCAGGA
