# Supplementary material for: LncRNA TSPEAR-AS2 Maintains the Stemness of Gastric Cancer Stem Cells by Regulating the miR-15a-5p/CCND1 Axis
Source: Biomolecules. 2025 Aug 26;15(9):1227. doi: 10.3390/biom15091227 (PMC12467362; doi:10.3390/biom15091227)
Supplement: Supplementary file 1 [file biomolecules-15-01227-s001.zip › Supplementary Table S2.xlsx]

## Sheet: Sheet2
Supplementary Table S2 Detection of miR-15a-5p and TSPEAR-AS2 luciferase activity
Group	NC mimics + h-TSPEAR-AS2-wt	miR-15a-5p + h-TSPEAR-AS2-wt	NC mimics + h-TSPEAR-AS2-mu	miR-15a-5p + h-TSPEAR-AS2-mu
Rluc/Fluc	0.684±0.011	0.254±0.006	0.680±0.015	0.688±0.025
Relative activity Rluc/fluc	1.000±0.009	0.371±0.013	1.000±0.013	1.012±0.021
P value	<0.001		0.662
